# Supplementary material for: Bidirectional helical motility of cytoplasmic dynein around microtubules
Source: eLife. 2014 Jul 28;3:e03205. doi: 10.7554/eLife.03205 (PMC4137274; doi:10.7554/eLife.03205)
Supplement: Supplementary file 1. — Matlab code used in data analysis. DOI: http://dx.doi.org/10.7554/eLife.03205.019 [file elife03205s001.zip]

Archive with 7 entries (7 files):
- rotationalAnalysisCode/defaults.mat
- rotationalAnalysisCode/ReadMe.txt
- rotationalAnalysisCode/rotation.m
- rotationalAnalysisCode/rotationalAnalysis.m
- rotationalAnalysisCode/scaledata.m
- rotationalAnalysisCode/spotlist.txt
- rotationalAnalysisCode/WHTrackHighRes_PCfix.m
