# Supplementary material for: Bidirectional helical motility of cytoplasmic dynein around microtubules
Source: eLife. 2014 Jul 28;3:e03205. doi: 10.7554/eLife.03205 (PMC4137274; doi:10.7554/eLife.03205)
Supplement: Supplementary file 1. — Matlab code used in data analysis. DOI: http://dx.doi.org/10.7554/eLife.03205.019 [file elife03205s001.zip › rotationalAnalysisCode/ReadMe.txt]

By using this information and/or downloading the software/code, you agree to cite/acknowledge
Prof. Ahmet Yildiz, University of California, Berkeley, CA 94720, 
in all publications that describe any work that used or was made possible by this program.
