# Supplementary material for: Bidirectional helical motility of cytoplasmic dynein around microtubules
Source: eLife. 2014 Jul 28;3:e03205. doi: 10.7554/eLife.03205 (PMC4137274; doi:10.7554/eLife.03205)
Supplement: Supplementary file 1. — Matlab code used in data analysis. DOI: http://dx.doi.org/10.7554/eLife.03205.019 [file elife03205s001.zip › rotationalAnalysisCode/spotlist.txt]

FileName=spool_8-1corrected.tif;

Sx	Sy	Start	End	Flag	Peak
35	6	1	1261	1	1
